# Supplementary material for: Dobbs-driven expansion of perinatal palliative care: a scoping review of the evidence and its limits
Source: Health Aff Sch. 2025 Apr 15;3(5):qxaf081. doi: 10.1093/haschl/qxaf081 (PMC12043006; doi:10.1093/haschl/qxaf081)
Supplement: qxaf081_Supplementary_Data [file qxaf081_supplementary_data.zip]

Archive with 9 entries (9 files):
- Appendix A- Search Histories.docx
- coi_disclosure_Batten.docx
- coi_disclosure_Canty.docx
- coi_disclosure_Kobler.docx
- coi_disclosure_Lorch.docx
- coi_disclosure_Schafer.docx
- coi_disclosure_Wilpers1.docx
- coi_disclosure_Wilpers2.docx
- coi_disclosure_Zeme.docx
